# Supplementary material for: A systematic comparison of short-term and long-term mortality prediction in acute myocardial infarction using machine learning models
Source: BMC Med Inform Decis Mak. 2025 Jun 5;25:208. doi: 10.1186/s12911-025-03052-1 (PMC12143097; doi:10.1186/s12911-025-03052-1)
Supplement: Supplementary file 2 — Supplementary Material 2 [file 12911_2025_3052_MOESM2_ESM.xlsx]

## Sheet: Sheet1
Variables	Description		1_year				5_years				10_years
			Total	Survival	Non-survival	p-value	Total	Survival	Non-survival	p-value	Total	Survival	Non-survival	p-value
Study Population
N			4171	4009	162		2647	2088	559		1266	401	865
Gender			3207(76.89%)	3110(77.58%)	97(59.88%)	p<0.0001	1989(75.14%)	1626(77.87%)	363(64.94%)	p<0.0001	885(69.91%)	337(84.04%)	548(63.35%)	p<0.0001
Age, years			64.9(13.2)	64.5(13.1)	75.4(11.5)	0.00260597	65.8(13.5)	63.4(12.9)	74.6(11.8)	p<0.0001	69.7(13.7)	58.1(11.7)	75.0(10.9)	p<0.0001
History of hypertension						0.0222012				p<0.0001				p<0.0001
0	Normal	无高血压病	1685(40.40%)	1634(40.76%)	51(31.48%)		1051(39.71%)	877(42.00%)	174(31.13%)		468(36.97%)	191(47.63%)	277(32.02%)
1	Stage I hypertension	高血压病1级	269(6.45%)	263(6.56%)	6(3.70%)		155(5.86%)	130(6.23%)	25(4.47%)		55(4.34%)	21(5.24%)	34(3.93%)
2	Stage II hypertension	高血压病2级	790(18.94%)	753(18.78%)	37(22.84%)		508(19.19%)	402(19.25%)	106(18.96%)		249(19.67%)	70(17.46%)	179(20.69%)
3	Stage III hypertension	高血压病3级	1427(34.21%)	1359(33.90%)	68(41.98%)		933(35.25%)	679(32.52%)	254(45.44%)		494(39.02%)	119(29.68%)	375(43.35%)
History of diabetes mellitus						0.0418902				p<0.0001				p<0.0001
0	Normal	无糖尿病	2962(71.01%)	2861(71.36%)	101(62.35%)		1910(72.16%)	1559(74.66%)	351(62.79%)		891(70.38%)	335(83.54%)	556(64.28%)
1	Type I diabetes	1型糖尿病	14(0.34%)	13(0.32%)	1(0.62%)		5(0.19%)	1(0.05%)	4(0.72%)		5(0.39%)	0(0.00%)	5(0.58%)
2	Type II diabetes	2型糖尿病	1194(28.63%)	1134(28.29%)	60(37.04%)		731(27.62%)	527(25.24%)	204(36.49%)		369(29.15%)	66(16.46%)	303(35.03%)
Current/recent smoker*			1689(40.49%)	1640(40.91%)	49(30.25%)	0.00857784	1085(40.99%)	912(43.68%)	173(30.95%)	p<0.0001	470(37.12%)	217(54.11%)	253(29.25%)	p<0.0001
Family history of CHD			96(2.30%)	91(2.27%)	5(3.09%)	0.680154	51(1.93%)	42(2.01%)	9(1.61%)	0.65988	23(1.82%)	13(3.24%)	10(1.16%)	0.0183284
History of atrial fibrillation*						p<0.0001				0.000131779				0.00121879
0	Normal	无	3914(93.84%)	3776(94.19%)	138(85.19%)		2449(92.52%)	1951(93.44%)	498(89.09%)		1132(89.42%)	377(94.01%)	755(87.28%)
1	Paroxysmal atrial fibrillation	阵发性房颤	255(6.11%)	233(5.81%)	22(13.58%)		196(7.40%)	137(6.56%)	59(10.55%)		132(10.43%)	24(5.99%)	108(12.49%)
2	Persistent atrial fibrillation	持续性房颤	2(0.05%)	0(0.00%)	2(1.23%)		2(0.08%)	0(0.00%)	2(0.36%)		2(0.16%)	0(0.00%)	2(0.23%)
Diagnosis
ST-elevation myocardial infarction			2594(62.19%)	2494(62.21%)	100(61.73%)	0.967051	1814(68.53%)	1480(70.88%)	334(59.75%)	p<0.0001	897(70.85%)	352(87.78%)	545(63.01%)	p<0.0001
Killip classification of AMI						p<0.0001				p<0.0001				p<0.0001
0	Normal		1(0.02%)	1(0.02%)	0(0.00%)		1(0.04%)	1(0.05%)	0(0.00%)		0(0.00%)	0(0.00%)	0(0.00%)
1	I		2560(61.38%)	2493(62.19%)	67(41.36%)		1631(61.62%)	1368(65.52%)	263(47.05%)		639(50.47%)	303(75.56%)	336(38.84%)
2	II		843(20.21%)	797(19.88%)	46(28.40%)		469(17.72%)	326(15.61%)	143(25.58%)		285(22.51%)	70(17.46%)	215(24.86%)
3	III		283(6.78%)	250(6.24%)	33(20.37%)		195(7.37%)	108(5.17%)	87(15.56%)		146(11.53%)	19(4.74%)	127(14.68%)
4	IIII		227(5.44%)	216(5.39%)	11(6.79%)		193(7.29%)	149(7.14%)	44(7.87%)		159(12.56%)	9(2.24%)	150(17.34%)
ST myocardial infarction localization						0.609483				p<0.0001				p<0.0001
0	NSTEMI	NSTEMI	1593(38.19%)	1524(38.01%)	69(42.59%)		829(31.32%)	597(28.59%)	232(41.50%)		376(29.70%)	48(11.97%)	328(37.92%)
1	Anteroseptal myocardial infarction	前间壁	299(7.17%)	288(7.18%)	11(6.79%)		229(8.65%)	186(8.91%)	43(7.69%)		97(7.66%)	37(9.23%)	60(6.94%)
2	Anterior myocardial infarction	前壁	824(19.76%)	797(19.88%)	27(16.67%)		549(20.74%)	448(21.46%)	101(18.07%)		273(21.56%)	109(27.18%)	164(18.96%)
3	Extensive anterior myocardial infarction	广泛前壁	259(6.21%)	250(6.24%)	9(5.56%)		214(8.08%)	178(8.52%)	36(6.44%)		120(9.48%)	33(8.23%)	87(10.06%)
4	Inferior myocardial infarction	下壁	910(21.82%)	872(21.75%)	38(23.46%)		642(24.25%)	536(25.67%)	106(18.96%)		275(21.72%)	120(29.93%)	155(17.92%)
5	Lateral myocardial infarction	侧壁	70(1.68%)	70(1.75%)	0(0.00%)		54(2.04%)	40(1.92%)	14(2.50%)		42(3.32%)	16(3.99%)	26(3.01%)
6	Inferior + Right ventricular myocardial infarction	下壁+右室	91(2.18%)	86(2.15%)	5(3.09%)		60(2.27%)	48(2.30%)	12(2.15%)		44(3.48%)	24(5.99%)	20(2.31%)
7	Inferior + True posterior myocardial infarction	下壁+正后壁	78(1.87%)	76(1.90%)	2(1.23%)		46(1.74%)	38(1.82%)	8(1.43%)		25(1.97%)	10(2.49%)	15(1.73%)
8	Posterior myocardial infarction	后壁	23(0.55%)	23(0.57%)	0(0.00%)		9(0.34%)	5(0.24%)	4(0.72%)		6(0.47%)	2(0.50%)	4(0.46%)
9	Lateral + Posterior myocardial infarction	侧壁+后壁	13(0.31%)	12(0.30%)	1(0.62%)		13(0.49%)	11(0.53%)	2(0.36%)		6(0.47%)	2(0.50%)	4(0.46%)
3 degrees AVB			91(2.18%)	88(2.20%)	3(1.85%)	0.984942	68(2.57%)	56(2.68%)	12(2.15%)	0.57548	37(2.92%)	9(2.24%)	28(3.24%)	0.425976
Sinus arrest			33(0.79%)	31(0.77%)	2(1.23%)	0.84347	31(1.17%)	27(1.29%)	4(0.72%)	0.364961	29(2.29%)	2(0.50%)	27(3.12%)	0.00693853
Ventricular premature risk classification						0.313496				0.352797				0.0322149
0	no VES (tachycardial ventricular extrasystoles (VES)	无室性早搏	3973(95.25%)	3817(95.21%)	156(96.30%)		2472(93.39%)	1943(93.06%)	529(94.63%)		1133(89.49%)	347(86.53%)	786(90.87%)
1	PVCs<30/hour	室性早搏<30次/时	62(1.49%)	60(1.50%)	2(1.23%)		57(2.15%)	46(2.20%)	11(1.97%)		42(3.32%)	18(4.49%)	24(2.77%)
2	PVCs>30/hour	室性早搏>30次/时	38(0.91%)	37(0.92%)	1(0.62%)		30(1.13%)	22(1.05%)	8(1.43%)		20(1.58%)	5(1.25%)	15(1.73%)
3	Polymorphic premature ventricular complexes	多形性室性早搏	4(0.10%)	3(0.07%)	1(0.62%)		3(0.11%)	2(0.10%)	1(0.18%)		1(0.08%)	0(0.00%)	1(0.12%)
4	Coupled premature ventricular	成对（成联律）早搏	9(0.22%)	9(0.22%)	0(0.00%)		7(0.26%)	6(0.29%)	1(0.18%)		5(0.39%)	4(1.00%)	1(0.12%)
5	Ventricular Tachycardia	室性心动过速	85(2.04%)	83(2.07%)	2(1.23%)		78(2.95%)	69(3.30%)	9(1.61%)		65(5.13%)	27(6.73%)	38(4.39%)
6	early incident PVCs ( R-on-T phenomenon )	R波落在T波上（R on T）室性早搏	0(0.00%)	0(0.00%)	0(0.00%)		0(0.00%)	0(0.00%)	0(0.00%)		0(0.00%)	0(0.00%)	0(0.00%)
Ventricular vibration			97(2.33%)	93(2.32%)	4(2.47%)	1	88(3.32%)	74(3.54%)	14(2.50%)	0.277982	59(4.66%)	13(3.24%)	46(5.32%)	0.137034
In Cardiogenic shock*			232(5.56%)	220(5.49%)	12(7.41%)	0.384092	222(8.39%)	185(8.86%)	37(6.62%)	0.106977	194(15.32%)	32(7.98%)	162(18.73%)	p<0.0001
Operation time						p<0.0001				p<0.0001				p<0.0001
0	Not operated	未手术	451(10.81%)	413(10.30%)	38(23.46%)		390(14.73%)	255(12.21%)	135(24.15%)		316(24.96%)	22(5.49%)	294(33.99%)
1	Emergency	急诊	1511(36.23%)	1447(36.09%)	64(39.51%)		938(35.44%)	744(35.63%)	194(34.70%)		417(32.94%)	152(37.91%)	265(30.64%)
2	Elective surgery	择期	2207(52.91%)	2148(53.58%)	59(36.42%)		1317(49.75%)	1089(52.16%)	228(40.79%)		531(41.94%)	227(56.61%)	304(35.14%)
Gensini score			55.2(35.2)	55.0(35.0)	62.5(39.7)	0.297391	56.4(35.1)	55.2(34.5)	61.2(37.3)	0.0747241	62.8(39.1)	58.8(38.1)	65.5(39.5)	0.249887
Prior CABG*/ Prior PCI*			341(8.18%)	326(8.13%)	15(9.26%)	0.713413	224(8.46%)	173(8.29%)	51(9.12%)	0.584587	96(7.58%)	13(3.24%)	83(9.60%)	0.000114065
Lesions in the original stent						0.506391				0.572589				0.0013097
0	No original stent	无原支架	3791(90.89%)	3646(90.95%)	145(89.51%)		2392(90.37%)	1899(90.95%)	493(88.19%)		1134(89.57%)	386(96.26%)	748(86.47%)
1	No lesions within the original stent	原支架内无病变	170(4.08%)	164(4.09%)	6(3.70%)		118(4.46%)	89(4.26%)	29(5.19%)		49(3.87%)	6(1.50%)	43(4.97%)
2	In-stent restenosis	原支架内狭窄	101(2.42%)	95(2.37%)	6(3.70%)		61(2.30%)	48(2.30%)	13(2.33%)		20(1.58%)	2(0.50%)	18(2.08%)
3	In-stent thrombosis	原支架内闭塞	27(0.65%)	27(0.67%)	0(0.00%)		11(0.42%)	10(0.48%)	1(0.18%)		6(0.47%)	3(0.75%)	3(0.35%)
Lesion range						p<0.0001				p<0.0001				p<0.0001
0	None		2(0.05%)	2(0.05%)	0(0.00%)		0(0.00%)	0(0.00%)	0(0.00%)		0(0.00%)	0(0.00%)	0(0.00%)
1	Normal	正常	524(12.56%)	481(12.00%)	43(26.54%)		441(16.66%)	295(14.13%)	146(26.12%)		342(27.01%)	36(8.98%)	306(35.38%)
2	Single-vessel	单支	628(15.06%)	615(15.34%)	13(8.02%)		408(15.41%)	356(17.05%)	52(9.30%)		157(12.40%)	91(22.69%)	66(7.63%)
3	Double-vessel	双支	759(18.20%)	736(18.36%)	23(14.20%)		418(15.79%)	343(16.43%)	75(13.42%)		164(12.95%)	71(17.71%)	93(10.75%)
4	Multi-vessel	多支	1949(46.73%)	1881(46.92%)	68(41.98%)		1179(44.54%)	942(45.11%)	237(42.40%)		497(39.26%)	176(43.89%)	321(37.11%)
5	Left main vessel	左主干	276(6.62%)	269(6.71%)	7(4.32%)		178(6.72%)	144(6.90%)	34(6.08%)		91(7.19%)	27(6.73%)	64(7.40%)
6	Left main + Single-vessel	左主干+单支	5(0.12%)	1(0.02%)	4(2.47%)		5(0.19%)	1(0.05%)	4(0.72%)		4(0.32%)	0(0.00%)	4(0.46%)
7	Left main + Double-vessel	左主干+双支	7(0.17%)	6(0.15%)	1(0.62%)		4(0.15%)	2(0.10%)	2(0.36%)		2(0.16%)	0(0.00%)	2(0.23%)
8	Left main + Multi-vessel	左主干+多支	21(0.50%)	18(0.45%)	3(1.85%)		14(0.53%)	5(0.24%)	9(1.61%)		9(0.71%)	0(0.00%)	9(1.04%)
Lesion severity						p<0.0001				p<0.0001				p<0.0001
0	<50%	<50%	611(14.65%)	563(14.04%)	48(29.63%)		499(18.85%)	341(16.33%)	158(28.26%)		366(28.91%)	46(11.47%)	320(36.99%)
1	50-75%	50-75%	109(2.61%)	107(2.67%)	2(1.23%)		71(2.68%)	58(2.78%)	13(2.33%)		25(1.97%)	9(2.24%)	16(1.85%)
2	75-90%	75-90%	557(13.35%)	537(13.39%)	20(12.35%)		265(10.01%)	205(9.82%)	60(10.73%)		118(9.32%)	49(12.22%)	69(7.98%)
3	90-99%	90-99%	1041(24.96%)	1015(25.32%)	26(16.05%)		655(24.74%)	543(26.01%)	112(20.04%)		221(17.46%)	61(15.21%)	160(18.50%)
4	Complete occlusion	完全闭塞	1853(44.43%)	1787(44.57%)	66(40.74%)		1157(43.71%)	941(45.07%)	216(38.64%)		536(42.34%)	236(58.85%)	300(34.68%)
Medicine Usage
Statin			3986(95.56%)	3842(95.83%)	144(88.89%)	0.000850446	2472(93.39%)	1955(93.63%)	517(92.49%)	0.553924	1116(88.15%)	377(94.01%)	739(85.43%)	p<0.0001
ACE inhibitor/Angiotensin receptor blocker			2253(54.02%)	2179(54.35%)	74(45.68%)	0.040554	1432(54.10%)	1142(54.69%)	290(51.88%)	0.308546	640(50.55%)	251(62.59%)	389(44.97%)	p<0.0001
Beta blocker			2637(63.22%)	2548(63.56%)	89(54.94%)	0.0701489	1651(62.37%)	1336(63.98%)	315(56.35%)	0.00284555	656(51.82%)	247(61.60%)	409(47.28%)	p<0.0001
Laboratory Findings
WBC			9.5(3.7)	9.5(3.7)	10.0(4.0)	0.892912	9.6(3.9)	9.6(3.9)	9.7(4.1)	0.00861677	10.1(4.3)	9.6(3.4)	10.3(4.7)	0.171635
RBC			4.6(11.5)	4.7(11.7)	3.8(0.8)	0.014033	4.3(0.7)	4.4(0.6)	4.0(0.7)	0.000402478	4.2(0.7)	4.6(0.5)	4.0(0.7)	p<0.0001
PLT			209.1(77.9)	209.3(78.0)	202.6(74.4)	0.913046	205.3(70.2)	205.4(69.4)	205.0(73.2)	0.785898	204.8(74.8)	208.0(73.1)	203.3(75.6)	0.392929
Haematocrit			39.3(5.7)	39.4(5.6)	34.8(7.0)	0.000519882	38.7(5.8)	39.3(5.4)	36.2(6.4)	0.000787727	37.9(6.4)	41.4(4.6)	36.2(6.5)	p<0.0001
Haemoglobin, g/dL*			132.5(20.8)	133.2(20.4)	115.9(24.0)	0.000812523	130.6(21.0)	133.1(20.0)	121.4(22.2)	0.000129114	127.5(23.2)	141.2(17.2)	120.9(22.8)	p<0.0001
Initial BNP collected			399.9(676.7)	387.3(658.4)	691.0(968.5)	0.419537	466.1(744.9)	421.6(691.7)	616.9(886.4)	0.72369	621.4(896.8)	159.8(150.7)	662.0(923.4)	0.000479342
Initial Troponin collected			16.0(46.6)	14.9(34.3)	42.6(161.6)	0.293273	17.8(55.8)	16.0(40.8)	24.7(91.5)	0.165344	17.2(63.4)	8.3(16.8)	21.5(75.9)	0.00274711
Initial blood potassium collected			3.9(1.0)	3.9(1.0)	3.9(0.7)	0.273278	3.9(0.5)	3.9(0.5)	3.9(0.6)	0.393332	3.9(0.5)	3.7(0.3)	3.9(0.6)	p<0.0001
Initial blood glucose collected			8.6(10.7)	8.6(10.9)	9.0(4.4)	0.637003	8.6(12.8)	8.5(14.3)	8.9(4.4)	0.229901	8.9(6.1)	8.0(6.0)	9.3(6.1)	0.757864
Initial Urea collected			6.8(5.5)	6.7(5.4)	9.9(6.7)	0.840998	7.0(5.9)	6.5(5.9)	8.9(5.8)	0.0887337	8.3(8.1)	5.4(1.8)	9.6(9.4)	0.000254169
Initial Creatinine collected			94.1(88.3)	92.3(84.0)	138.9(156.0)	0.942807	96.0(82.0)	88.9(62.6)	122.5(127.5)	0.0866263	113.0(112.3)	79.4(21.6)	129.0(132.6)	p<0.0001
Initial uric acid collected			32.1(104.6)	29.3(98.8)	101.0(186.9)	p<0.0001	31.4(104.4)	21.5(84.2)	68.0(152.7)	p<0.0001	31.1(108.2)	0.3(0.1)	45.0(128.0)	0.00209172
History of dyslipidemia*			3009(72.14%)	2899(72.31%)	110(67.90%)	0.254949	1959(74.01%)	1560(74.71%)	399(71.38%)	0.122944	794(62.72%)	229(57.11%)	565(65.32%)	0.00599403
Apolipoprotein b			1.0(1.9)	1.0(2.0)	0.9(0.2)	0.168635	1.0(1.6)	1.0(1.8)	0.9(0.4)	0.410222	1.0(2.2)	1.1(3.7)	0.9(0.4)	0.321877
Initial LDL collected			2.8(3.1)	2.9(3.2)	2.5(0.9)	0.0901341	2.7(0.9)	2.7(0.9)	2.7(1.0)	0.710295	2.8(1.0)	3.0(1.0)	2.7(1.0)	0.0220971
Initial HDL collected			1.1(0.3)	1.1(0.3)	1.1(0.4)	0.966729	1.1(0.4)	1.1(0.3)	1.1(0.4)	0.00162538	1.1(0.3)	1.0(0.3)	1.1(0.4)	0.0067492
Initial triglyceride collected			1.6(1.2)	1.6(1.2)	1.3(0.8)	0.0866403	1.6(1.2)	1.6(1.3)	1.4(0.9)	0.846292	1.5(1.1)	1.8(1.4)	1.4(0.8)	0.00480015
Initial total cholesterol collected			4.7(6.8)	4.7(6.9)	4.2(1.1)	0.0510062	4.5(1.2)	4.5(1.2)	4.5(1.2)	0.261871	4.6(1.2)	4.7(1.2)	4.5(1.2)	0.118092
Apolipoprotein a			43.8(86.3)	42.1(81.7)	86.0(160.5)	0.00688819	44.3(83.7)	38.2(67.5)	67.2(124.8)	0.836352	47.5(88.5)	32.6(26.3)	55.0(105.9)	0.00750867
Left ventricle end-diastolic diameter(lvdd)			8.8(12.8)	8.7(12.6)	13.4(16.8)	p<0.0001	8.7(12.5)	7.8(11.3)	12.1(16.2)	0.00128478	8.2(11.8)	4.6(0.5)	10.8(14.9)	p<0.0001
Left ventricular systolic diameter			5.9(8.5)	5.8(8.4)	9.2(11.6)	p<0.0001	5.8(8.3)	5.2(7.3)	8.2(11.0)	0.00124398	5.6(8.0)	3.1(0.5)	7.3(10.1)	p<0.0001
FS			31.8(5.3)	31.9(5.2)	30.7(6.4)	0.343288	31.8(5.5)	32.0(5.3)	31.0(6.3)	0.0128335	31.3(6.1)	32.0(5.3)	30.8(6.5)	0.190489
EF			59.4(8.1)	59.5(8.0)	57.0(10.1)	0.850051	59.4(8.5)	59.8(8.1)	57.8(9.7)	0.0591171	58.5(9.2)	59.7(8.0)	57.6(9.8)	0.183899
ST AVR elevation			62(1.49%)	58(1.45%)	4(2.47%)	0.469595	56(2.12%)	43(2.06%)	13(2.33%)	0.823557	37(2.92%)	8(2.00%)	29(3.35%)	0.248186
Surgical Intervention
Number of stents						0.0883987				0.0313721				0.0732767
0	0		498(11.94%)	470(11.72%)	28(17.28%)		340(12.84%)	259(12.40%)	81(14.49%)		172(13.59%)	55(13.72%)	117(13.53%)
1	1		1829(43.85%)	1771(44.18%)	58(35.80%)		1162(43.90%)	951(45.55%)	211(37.75%)		458(36.18%)	181(45.14%)	277(32.02%)
2	2		892(21.39%)	869(21.68%)	23(14.20%)		522(19.72%)	445(21.31%)	77(13.77%)		203(16.03%)	95(23.69%)	108(12.49%)
3	3		324(7.77%)	316(7.88%)	8(4.94%)		164(6.20%)	127(6.08%)	37(6.62%)		82(6.48%)	37(9.23%)	45(5.20%)
4	4		125(3.00%)	122(3.04%)	3(1.85%)		56(2.12%)	44(2.11%)	12(2.15%)		27(2.13%)	9(2.24%)	18(2.08%)
5	5		27(0.65%)	27(0.67%)	0(0.00%)		6(0.23%)	5(0.24%)	1(0.18%)		2(0.16%)	1(0.25%)	1(0.12%)
6	6		8(0.19%)	8(0.20%)	0(0.00%)		2(0.08%)	2(0.10%)	0(0.00%)		1(0.08%)	1(0.25%)	0(0.00%)
7	7		1(0.02%)	1(0.02%)	0(0.00%)		0(0.00%)	0(0.00%)	0(0.00%)		0(0.00%)	0(0.00%)	0(0.00%)
Stent inner diameter			1321(31.67%)	1282(31.98%)	39(24.07%)	0.963143	723(27.31%)	575(27.54%)	148(26.48%)	0.0159639	281(22.20%)	86(21.45%)	195(22.54%)	p<0.0001
Stent length						0.00631162				0.0461374				p<0.0001
0	None		3(0.07%)	2(0.05%)	1(0.62%)		3(0.11%)	1(0.05%)	2(0.36%)		2(0.16%)	0(0.00%)	2(0.23%)
1	<18mm	<18mm	306(7.34%)	294(7.33%)	12(7.41%)		200(7.56%)	158(7.57%)	42(7.51%)		64(5.06%)	11(2.74%)	53(6.13%)
2	18-30mm	18-30mm	1477(35.41%)	1441(35.94%)	36(22.22%)		881(33.28%)	719(34.43%)	162(28.98%)		323(25.51%)	114(28.43%)	209(24.16%)
3	>30mm	>30mm	1426(34.19%)	1381(34.45%)	45(27.78%)		834(31.51%)	699(33.48%)	135(24.15%)		387(30.57%)	199(49.63%)	188(21.73%)
Postoperative hemorrhage						0.0163445				0.538643				p<0.0001
0	None		3(0.07%)	3(0.07%)	0(0.00%)		0(0.00%)	0(0.00%)	0(0.00%)		0(0.00%)	0(0.00%)	0(0.00%)
1	Large Hemorrhage (Intracranial bleeding and significant bleeding lead to hemoglobin reduction ≥50g/L or HCT reduction≥15%)	1=大量出血（包括颅内出血，明显出血使血红蛋白降低>=50g/l或HCT降低>=15%）	1(0.02%)	1(0.02%)	0(0.00%)		1(0.04%)	1(0.05%)	0(0.00%)		1(0.08%)	1(0.25%)	0(0.00%)
2	Small Hemorrhage (Spontaneous hematuria, vomiting blood and perceptible bleeding lead to hemoglobin reduction≥30g/L or HCT reduction≥10%. Imperceptible bleeding leads to hemoglobin reduction between 40g/L and 50g/L, or HCT reduction between 12% and 15%.	2=少量出血（自发血尿、呕血，可察觉出血使血红蛋白降低>=30g/l或HCT降低>=10%，未察觉出血使血红蛋白降低>=40g/l但<=50g/l，或HCT降低>=12%但<=15%）	17(0.41%)	14(0.35%)	3(1.85%)		17(0.64%)	12(0.57%)	5(0.89%)		13(1.03%)	2(0.50%)	11(1.27%)
3	No Apparent Hemorrhage (blood loss does not meet the above criteria)	3=不明显出血（血液丢失未达到上述标准）	3784(90.72%)	3654(91.14%)	130(80.25%)		2293(86.63%)	1840(88.12%)	453(81.04%)		986(77.88%)	372(92.77%)	614(70.98%)
Revascularization			642(15.39%)	642(16.01%)	0(0.00%)	p<0.0001	365(13.79%)	365(17.48%)	0(0.00%)	p<0.0001	98(7.74%)	98(24.44%)	0(0.00%)	p<0.0001
