# Supplementary material for: A systematic comparison of short-term and long-term mortality prediction in acute myocardial infarction using machine learning models
Source: BMC Med Inform Decis Mak. 2025 Jun 5;25:208. doi: 10.1186/s12911-025-03052-1 (PMC12143097; doi:10.1186/s12911-025-03052-1)
Supplement: Supplementary file 3 — Supplementary Material 3 [file 12911_2025_3052_MOESM3_ESM.xlsx]

## Sheet: Sheet2
Variables	Description	Survival Timeframe
		1 to 3 years				3 to 5 years				5 to 10 years				over 10 years
		Count	Row N %	Mean	Standard Deviation	Count	Row N %	Mean	Standard Deviation	Count	Row N %	Mean	Standard Deviation	Count	Row N %	Mean	Standard Deviation
Study Population		75				120				150				200
Gender	1	50a	0.127226			82a	0.208651			89a	0.226463			172b	0.437659
	2	25a	0.164474			38a	0.25			61a	0.401316			28b	0.184211
Age, years				75a,b	11.4314			72a	13			76b	8.48195			58c	10.6985
History of hypertension
0	Normal	18a	0.0904523			39a,b	0.19598			52a,b	0.261307			90b	0.452261
1	Stage I hypertension	7a	0.269231			4a	0.153846			5a	0.192308			10a	0.384615
2	Stage II hypertension	12a	0.111111			22a	0.203704			35a	0.324074			39a	0.361111
3	Stage III hypertension	38a	0.179245			55a	0.259434			58a,b	0.273585			61b	0.287736
History of diabetes mellitus
0	Normal	47a	0.119593			75a	0.19084			101a	0.256997			170b	0.43257
1	Type I diabetes	3a	1			02	0			02	0			02	0
2	Type II diabetes	25a	0.167785			45a	0.302013			49a	0.328859			30b	0.201342
Current/recent smoker*		21a	0.107692			35a	0.179487			31a	0.158974			108b	0.553846
Family history of CHD		02	0			1a	0.1			1a	0.1			8a	0.8
History of atrial fibrillation*	Paroxysmal atrial fibrillation	4a	0.0740741			10a,b	0.185185			29b	0.537037			11a	0.203704
Diagnosis
ST-elevation myocardial infarction		48a	0.124352			66a	0.170984			100a	0.259067			172b	0.445596
Killip classification of AMI
1	I	40a	0.13245			63a	0.208609			40b	0.13245			159c	0.52649
2	II	21a	0.192661			26a	0.238532			33a	0.302752			29a	0.266055
3	III	10a	0.188679			16a	0.301887			19a	0.358491			8b	0.150943
4	IIII	4a,c	0.0493827			15a	0.185185			58b	0.716049			4c	0.0493827
ST myocardial infarction localization
0	NSTEMI	27a	0.16875			55a	0.34375			50a	0.3125			28b	0.175
1	Anteroseptal myocardial infarction	7a	0.166667			13a	0.309524			6a	0.142857			16a	0.380952
2	Anterior myocardial infarction	17a,b	0.141667			15a	0.125			32a,b	0.266667			56b	0.466667
3	Extensive anterior myocardial infarction	2a	0.0344828			12a,b	0.206897			28b	0.482759			16a	0.275862
4	Inferior myocardial infarction	15a,b	0.132743			15a	0.132743			24a	0.212389			59b	0.522124
5	Lateral myocardial infarction	3a	0.1875			5a	0.3125			2a	0.125			6a	0.375
6	Inferior + Right ventricular myocardial infarction	2a	0.125			2a	0.125			4a	0.25			8a	0.5
7	Inferior + True posterior myocardial infarction	1a	0.0769231			1a	0.0769231			3a	0.230769			8a	0.615385
8	Posterior myocardial infarction	1a	0.25			1a	0.25			02	0			2a	0.5
9	Lateral + Posterior myocardial infarction	02	0			1a	0.333333			1a	0.333333			1a	0.333333
3 degrees AVB		2a	0.133333			4a	0.266667			5a	0.333333			4a	0.266667
Sinus arrest		1a,c,d	0.0555556			1a,b	0.0555556			15c	0.833333			1b,d	0.0555556
Ventricular premature risk classification
0	no VES (tachycardial ventricular extrasystoles (VES)	70a	0.146138			109a	0.227557			131a	0.273486			169a	0.352818
1	PVCs<30/hour	1a	0.047619			4a	0.190476			4a	0.190476			12a	0.571429
2	PVCs>30/hour	3a	0.3			2a	0.2			3a	0.3			2a	0.2
4	Coupled premature ventricular	02	0			1a	1			02	0			02	0
5	Ventricular Tachycardia	1a	0.0294118			4a	0.117647			12a	0.352941			17a	0.5
Ventricular vibration		3a	0.1			5a	0.166667			15a	0.5			7a	0.233333
In Cardiogenic shock*		3a	0.03			13a	0.13			71b	0.71			13a	0.13
Operation time
0	Not operated	20a	0.149254			25a	0.186567			80b	0.597015			9c	0.0671642
1	Emergency	28a,b	0.154696			42a,b	0.232044			32a	0.176796			79b	0.436464
2	Elective surgery	27a,b	0.117391			53a,c	0.230435			38b	0.165217			112c	0.486957
Gensini score				62.4a	34.2938			59.7a	36.8105			61.2a	31.9832			58.9a	38.1454
Prior CABG*/ Prior PCI*		8a	0.173913			11a	0.23913			18a	0.391304			9a	0.195652
Lesions in the original stent
0	No original stent	68a	0.132812			111a	0.216797			139a	0.271484			194a	0.378906
1	No lesions within the original stent	5a	0.2			7a	0.28			9a	0.36			4a	0.16
2	In-stent restenosis	2a	0.333333			1a	0.166667			2a	0.333333			1a	0.166667
3	In-stent thrombosis	02	0			1a	0.5			02	0			1a	0.5
Lesion range
1	Normal	22a	0.156028			25a	0.177305			80b	0.567376			14c	0.0992908
2	Single-vessel	6a	0.075			16a,b	0.2			8a	0.1			50b	0.625
3	Double-vessel	6a,b	0.0810811			18a,b	0.243243			10a	0.135135			40b	0.540541
4	Multi-vessel	38a	0.187192			45a,b	0.221675			38b	0.187192			82a	0.403941
5	Left main vessel	3a	0.0714286			11a	0.261905			14a	0.333333			14a	0.333333
7	Left main + Double-vessel	02	0			1a	1			02	0			02	0
8	Left main + Multi-vessel	02	0			4a	1			02	0			02	0
Lesion severity
0	<50%	21a	0.14			30a	0.2			81b	0.54			18c	0.12
1	50-75%	2a	0.153846			4a	0.307692			3a	0.230769			4a	0.307692
2	75-90%	4a,c,d	0.0833333			15a,b	0.3125			4c	0.0833333			25b,d	0.520833
3	90-99%	13a	0.128713			26a	0.257426			26a	0.257426			36a	0.356436
4	Complete occlusion	35a,c	0.150215			45a,b	0.193133			36b	0.154506			117c	0.502146
Medicine Usage
Statin		71a	0.147303			112a	0.232365			104b	0.215768			195a	0.404564
ACE inhibitor/Angiotensin receptor blocker		39a	0.139785			66a	0.236559			47b	0.168459			127a	0.455197
Beta blocker		44a	0.156584			67a	0.238434			43b	0.153025			127a	0.451957
Laboratory Findings
WBC				9.19a	3.48703			9.80a	4.11222			11.43b	5.17501			9.59a	3.31529
RBC				4.13a	0.620667			4.22a	0.570108			4.08a	0.771981			4.65b	0.516217
PLT				207.5a	66.6326			203.1a	67.1537			202.1a	81.9971			201.9a	60.1419
Haematocrit				37.5a	5.37695			38.0a	5.48927			36.7a	6.60319			41.8b	4.24507
Haemoglobin, g/dL*				125.7a,b	18.6247			129.0a	20.0029			121.8b	23.9993			142.2c	16.1908
Initial BNP collected				545.93a	807.455			420.08a	749.895			602.04a	922.81			153.61b	60.5232
Initial Troponin collected				15.642a,b	28.3042			16.726a	30.2274			13.286a,b	22.9761			7.519b	14.5733
Initial blood potassium collected				3.91a	0.485546			3.94a	0.532435			4.00a	0.622399			3.73b	0.302575
Initial blood glucose collected				9.16a,b	4.17006			9.00a,b	5.01737			10.29a	10.2035			8.01b	7.25744
Initial Urea collected				9.27a,b	6.70705			7.39a	3.99739			10.43b	7.51134			5.34c	1.67029
Initial Creatinine collected				121.9a	113.512			106.1a,b	105.952			133.6a	135.363			79.1b	20.4557
Initial uric acid collected				32.52a	103.565			68.06b	147.375			.41c	0.166397			.34c	0.0948434
History of dyslipidemia*		59a	0.17052			89a	0.257225			83b	0.239884			115b	0.33237
Apolipoprotein b				.95a	0.229407			.93a	0.285539			.90a	0.208159			1.25a	4.89165
Initial LDL collected				2.99a	0.844055			2.92a	1.13643			2.76a	0.863308			2.97a	1.01033
Initial HDL collected				1.06a,b	0.264025			1.12a	0.35435			1.10a,b	0.366066			1.01b	0.26656
Initial triglyceride collected				1.44a,b	0.777691			1.42a	1.17943			1.28a	0.650332			1.77b	1.35726
Initial total cholesterol collected				4.72a	1.0403			4.67a	1.47923			4.57a	1.12859			4.68a	1.21395
Apolipoprotein a				49.48a,b	105.225			59.89a	113.45			26.99b	24.6854			32.60b,c	27.1571
Left ventricle end-diastolic diameter(lvdd)				8.22a	11.5309			11.57a	16.0592			4.71b	0.433534			4.65b	0.420997
Left ventricular systolic diameter				5.40a	6.88769			7.60b	10.2844			3.21c	0.375093			3.14c	0.430618
FS				30.9a	6.15031			31.7a	5.26932			31.6a	3.48203			32.3a	4.77019
EF				57.9a	9.45569			59.6a	7.96685			60.0a	5.68104			60.3a	7.07653
ST AVR elevation		1a	0.0454545			4a	0.181818			11a	0.5			6a	0.272727
Surgical Intervention
Number of stents
0	0	11a	0.152778			19a	0.263889			19a	0.263889			23a	0.319444
1	1	49a,b	0.146269			75a,b	0.223881			112a	0.334328			99b	0.295522
2	2	6a	0.0714286			17a,b	0.202381			12a	0.142857			49b	0.583333
3	3	8a	0.2			9a,b	0.225			3b	0.075			20a	0.5
4	4	1a	0.0833333			02	0			4a	0.333333			7a	0.583333
5	5	02	0			02	0			02	0			1a	1
6	6	02	0			02	0			02	0			1a	1
Stent inner diameter		21a,b	0.162791			31a,b	0.24031			21a	0.162791			56b	0.434109
Stent length
1	<18mm	7a	0.35			5a,b	0.25			2b	0.1			6a,b	0.3
2	18-30mm	55a	0.15625			86a	0.244318			122a	0.346591			89b	0.252841
3	>30mm	13a	0.0751445			29a	0.16763			26a	0.150289			105b	0.606936
Postoperative hemorrhage
2	Small Hemorrhage (Spontaneous hematuria, vomiting blood and perceptible bleeding lead to hemoglobin reduction≥30g/L or HCT reduction≥10%. Imperceptible bleeding leads to hemoglobin reduction between 40g/L and 50g/L, or HCT reduction between 12% and 15%.	02	0			2a	0.5			2a	0.5			02	0
3	No Apparent Hemorrhage (blood loss does not meet the above criteria)	752	0.138632			118a	0.218115			148a	0.273567			2002	0.369686
Revascularization		02	0			02	0			02	0			51a	1
Note: Values in the same row and subtable not sharing the same subscript are significantly different at p< .05 in the two-sided test of equality for column proportions. Cells with no subscript are not included in the test. Tests assume equal variances.1
1. Tests are adjusted for all pairwise comparisons within a row of each innermost subtable using the Bonferroni correction.
2. This category is not used in comparisons because its column proportion is equal to zero or one.
